# Supplementary material for: Unusual Anomalous Hall Effect in Two-Dimensional Ferromagnetic Cr7Te8
Source: Molecules. 2024 Oct 26;29(21):5068. doi: 10.3390/molecules29215068 (PMC11547251; doi:10.3390/molecules29215068)
Supplement: Supplementary file 1 [file molecules-29-05068-s001.zip]

Archive with 1 entries (1 files):
- molecules-3222509-supplementary.pdf
